# Supplementary material for: Similar usage of T‐cell receptor β‐chain between tumor and adjacent normal tissue in hepatocellular carcinoma
Source: Cancer Med. 2024 Aug 27;13(16):e70121. doi: 10.1002/cam4.70121 (PMC11349608; doi:10.1002/cam4.70121)
Supplement: Supplementary file 1 — Data S1. [file CAM4-13-e70121-s001.zip]

Archive with 2 entries (2 files):
- Supplementary files.docx
- Table S1 Supplementary data.xlsx
