# Supplementary material for: Similar usage of T‐cell receptor β‐chain between tumor and adjacent normal tissue in hepatocellular carcinoma
Source: Cancer Med. 2024 Aug 27;13(16):e70121. doi: 10.1002/cam4.70121 (PMC11349608; doi:10.1002/cam4.70121)
Supplement: Supplementary file 1 — Data S1. [file CAM4-13-e70121-s001.zip › Table S1 Supplementary data.xlsx]

## Sheet: Table S1
Table S1 Detail data of TRBV/BJ combination with significant difference between tumor and adjacent normal tissue (Normal) in HCC patients
	Tumor													Normal
	F1	F5	F6	F9	S2	S3	S4	S6	F2	F3	F7	F8	S1	F11	F15	F16	F19	S12	S13	S14	S16	F14	t.test.p	log2FC	sig
TRBV19_TRBJ1-4	0.46253	0.00528993	0.00674219	0.425229	0.000843119	0.265615	0.00667373	0.145754	0.005144	0.387096	0.0051151	0.00453431	0.0363658	0.00392523	0.00273918	0.0130704	0.00782179	0.00381929	0.0066345	0.00705126	0.119501	0.000698881	0.0428526	3.41023	up
TRBV6-5_TRBJ1-2	2.19035	0.0219444	0.00469778	0.753807	0.00717548	0.622111	0.0516632	0.0669144	1.38119	0.629698	1.08019	0.636539	0.130999	0.00681639	0.571396	0.00204418	0.0451458	0.0190965	0.266513	0.0161932	0.459949	0.00115815	0.045981	2.44835	up
TRBV24/OR9-2_TRBJ2-5	0.000242972	0.0238933	0.496377	0.0317545	0.000322897	0.0283563	0.258471	0.197613	0.05968	0.00170254	0.0521579	0	0.0416107	0.00012662	7.93964e-05	0.00194094	0.000641788	0	0.000350269	0.000817262	0.0210668	0.000219648	0.0477748	5.56159	up
TRBV7-4_TRBJ1-6	0	0.000177175	8.6996e-05	0.00239577	0.000125571	0.00339726	0.00221164	0.000185359	0.00204808	0.000442219	0.00251727	1.92949e-05	0.00149561	0.000337654	0.000178642	0.000165187	0.000120335	0.000846545	0.00076235	0.000627201	0.000122839	1.9968e-05	0.0374833	2.24734	up
TRBV7-4_TRBJ2-2P	0.00147992	0.00139209	0.00152243	0.00149211	0.000340835	0.00164954	0.000562611	0.00212133	0.0028816	0.000663328	0.00138953	0.000984041	0.00190536	0.000274344	0.000198491	0.00136279	0.00106296	0.0010631	0.00105081	0.00087428	0.0015969	0.000279552	0.0415916	1.24378	up
TRBV25-1_TRBJ2-1	0.341265	0.301982	6.5247e-05	1.24091	5.38161e-05	0.278811	0.000116402	2.29468	0.900987	0.973567	0.00924343	0.000135064	0.501295	0.314546	0.055379	4.12967e-05	4.01117e-05	0.0275619	0.0264144	0.0177517	0.26613	0.0254792	0.0373219	3.22209	up
TRBV18_TRBJ1-5	0.0110884	0.0365992	0.000891709	0.0458349	0	0.0223473	0.000291006	0.0192361	0.0402709	0.0269532	0.0222326	0	0.03276	0.000295447	0.000198491	0.000289077	0.00102285	9.84354e-05	0.000185436	0.0202415	0.00315286	0	0.00355876	3.34253	up
TRBV4-1_TRBJ2-5	0.00903414	0.00113898	0.00104395	0.00453936	1.79387e-05	0.0123715	0.0104374	0.000988579	0.0024053	4.42219e-05	0.0013694	1.92949e-05	0.0154273	0.000527585	0.000158793	0.000330373	0.000982738	0.006103	0.000618121	0.000152049	0.000552774	0	0.0477567	2.6421	up
TRBV4-1_TRBJ1-4	0.00026506	0.00159457	8.6996e-05	0.00159718	0.00182975	0.00320089	0.00434569	8.23816e-05	0.00145271	0.00256487	2.01382e-05	0	0.0126	4.22068e-05	3.96982e-05	8.25933e-05	0.000401117	0	2.0604e-05	1.90061e-05	0.000163785	0	0.0376526	5.26841	up
TRBV11-3_TRBJ2-7	0.0254679	0.0225265	0.00432805	0.159067	0.302733	0.0151208	0.0698608	0.0673263	0.153844	0.033874	0.339349	0.232986	0.0181112	0.0308954	0.0181421	0.0304563	0.0266944	0.00872138	0.00925122	0.00891386	0.0647359	0.000559105	0.0178287	2.8644	up
TRBV6-8_TRBJ1-2	2.14156	0.0232858	0.00687268	0.731279	0.00674495	0.629259	0.100727	0.0781389	1.23966	0.647563	1.12583	0.642772	0.12809	0.00991859	0.55901	0.0025191	0.0494979	0.0371495	0.251575	0.0263614	0.372447	0.001877	0.0371059	2.51727	up
TRBV5-7_TRBJ1-6	0	0.000708699	2.1749e-05	2.10156e-05	0	0.000765856	0	0.000102977	0.000381037	0.000442219	0.000120829	0	0.000327805	0	0	2.06483e-05	0	0	0.000247249	1.90061e-05	8.18924e-05	1.9968e-05	0.0438464	2.8952	up
TRBV4-3_TRBJ1-4	4.41767e-05	0.00275886	0.000391482	0.000903669	0.0117678	0.00180664	0.000446209	0	0.0129791	0.00176888	0	0	0.00524487	0	1.98491e-05	2.06483e-05	6.01676e-05	0	0	0.000171055	0.00153548	0	0.0481345	4.3984	up
TRBV6-7_TRBJ2-1	0.000154619	7.5932e-05	0.000108745	2.10156e-05	0	0.000216011	1.94004e-05	0	9.52593e-05	4.42219e-05	2.01382e-05	3.85898e-05	0.000102439	0	0	0	2.00559e-05	7.87483e-05	0	0	0	0	0.0100968	3.18145	up
TRBV5-5_TRBJ2-2	0.044486	0.196563	0.00123969	0.0282449	0.0381736	0.0122733	0.00135803	0.0407583	0.00664434	0.155064	0.254627	0.000308719	0.154621	0.00527585	0.00256053	0.00220937	0.00338944	0.000531551	0.022582	0.0171245	0.0200432	0.00131789	0.0219188	3.63836	up
TRBV10-3_TRBJ1-4	0.00784137	0.0161735	0.00104395	0.0265216	0	0.0272566	0.00223104	0.0301722	0.0166704	0.0762164	0.119258	3.85898e-05	0.00534731	0.00219475	7.93964e-05	0.000908526	0.00515436	0.000689048	0.00548068	0.000304097	0.000982709	0.000499201	0.0326115	4.33478	up
TRBV7-6_TRBJ2-1	0.076492	0.0126047	0.00197916	0.0374708	1.79387e-05	0.0477384	0.00318166	0.00240966	0.00485823	0.000729661	0.0187285	0.00586565	0.0213688	0.00196261	0.00140929	0.00113566	0.00122341	0.000314993	0.0115177	0.000399128	0.0124067	0.000698881	0.0459602	2.90957	up
TRBV7-6_TRBJ2-2P	0.0075984	0.00822597	0.0042193	0.00367772	0.000663732	0.00320089	0.00135803	0.00162704	0.0115264	0.00106133	0.00257769	0.00245045	0.00424097	0.000569791	0.00065502	0.00105306	0.00140391	5.90613e-05	0.00455349	0.000323103	0.00217015	0.000259584	0.0127282	2.24666	up
TRBV7-8_TRBJ2-2P	0.0246727	0.0357134	0.0102438	0.0182415	0.00837737	0.0177914	0.00869137	0.0261561	0.0125266	0.00596996	0.0113982	0.0100527	0.0327805	0.0087368	0.00333465	0.00761923	0.0158241	0.0101585	0.0071496	0.00741237	0.0146178	0.00247604	0.0132364	1.52547	up
TRBV24-1_TRBJ2-5	0.000176707	0.0250576	0.494811	0.0329734	0.00041259	0.028592	0.255018	0.199178	0.106714	0.00236587	0.0517149	0	0.0448068	4.22068e-05	0.000317586	0.00206483	0.00100279	0	0.000988994	0.000912292	0.0208621	0.000299521	0.0392643	5.55085	up
TRBV11-2_TRBJ2-7	0.805033	0.0185021	0.469604	0.544871	0.136244	0.181429	0.203937	0.246506	0.13996	0.963175	0.329964	0.0379531	0.205185	0.266895	0.0135966	0.244166	0.055635	0.153166	0.0819011	0.0118598	0.378036	0.00900558	0.0487036	1.81833	up
TRBV14_TRBJ2-7	0.00894579	0.00248045	6.5247e-05	0.00336249	0	0.0113111	0.00783775	0.00378955	0.000166704	0.00380308	0.00277907	0.00789162	0.00518341	0.00215255	0	0.00012389	6.01676e-05	0.00248057	0.000267853	7.60244e-05	0.00255914	0	0.00453426	2.89977	up
